# Supplementary material for: Folding complex DNA nanostructures from limited sets of reusable sequences
Source: Nucleic Acids Res. 2016 Apr 1;44(11):e102. doi: 10.1093/nar/gkw208 (PMC4914096; doi:10.1093/nar/gkw208)
Supplement: Supplementary Data [file gkw208_Supplementary_Data.zip]

Archive with 1 entries (1 files):
- 20160324_Supp.pdf
